# Supplementary material for: Genome-Wide Analysis of the Rad21/REC8 Gene Family in Cotton (Gossypium spp.)
Source: Genes (Basel). 2023 Apr 27;14(5):993. doi: 10.3390/genes14050993 (PMC10218516; doi:10.3390/genes14050993)
Supplement: Supplementary file 1 [file genes-14-00993-s001.zip]

Archive with 7 entries (7 files):
- Figure S1.tif
- Table S1 REC8 genes in different species.xlsx
- Table S2 Characteristic of cotton REC8 genes.xlsx
- Table S3 Gene pairs in collinearity.xlsx
- Table S4 Gene pairs between G. hirsutum and two species.xlsx
- Table S5 Ka versus Ks of Gene pairs .xlsx
- Table S6-Primers for qRT-PCR.xls
