# Supplementary material for: Genome-Wide Analysis of the Rad21/REC8 Gene Family in Cotton (Gossypium spp.)
Source: Genes (Basel). 2023 Apr 27;14(5):993. doi: 10.3390/genes14050993 (PMC10218516; doi:10.3390/genes14050993)
Supplement: Supplementary file 1 [file genes-14-00993-s001.zip › Table S1 REC8 genes in different species.xlsx]

## Sheet: Sheet1
Rename	Gene ID	Species
AtREC8-01	AT5G05490.1	Arabidopsist thaliana
AtREC8-02	AT5G16270.1
AtREC8-03	AT3G59550.1
AtREC8-04	AT5G40840.2
GaREC8-01	Ga04G1327	Gossypium arboreum
GaREC8-02	Ga13G1456
GaREC8-03	Ga08G0319
GaREC8-04	Ga13G1066
GaREC8-05	Ga05G2618
GbREC8-01-A	GB_A05G2502	Gossypium barbadense
GbREC8-01-D	GB_D13G1389
GbREC8-02-A	GB_A13G1099
GbREC8-03-A	GB_A05G3535
GbREC8-04-A	GB_A08G2717
GbREC8-02-D	GB_D05G2500
GbREC8-03-D	GB_D08G2701
GbREC8-04-D	GB_D08G0322
GbREC8-05-D	GB_D04G0751
GbREC8-05-A	GB_A08G0314
GbREC8-06-A	GB_A13G1472
GhREC8-06-A	GH_A05G2467	Gossypium hirsutum
GhREC8-01-A	GH_A05G3469
GhREC8-01-D	GH_D13G1302
GhREC8-02-D	GH_D05G2490
GhREC8-03-D	GH_D13G0973
GhREC8-02-A	GH_A08G2606
GhREC8-04-D	GH_D08G0329
GhREC8-05-D	GH_D04G0725
GhREC8-03-A	GH_A13G1369
GhREC8-04-A	GH_A13G1016
GhREC8-06-D	GH_D08G2599
GhREC8-05-A	GH_A08G0310
GrREC8-01	Gorai.009G259300.2	Gossypium raimondii
GrREC8-02	Gorai.002G148100.1
GrREC8-03	Gorai.009G259300.1
GrREC8-04	Gorai.002G148100.6
GrREC8-05	Gorai.013G132700.1
GrREC8-06	Gorai.013G132700.2
GrREC8-07	Gorai.013G132700.3
ZmREC8-01	Zm00001eb144600_P003	Zea mays
ZmREC8-02	Zm00001eb144600_P004
ZmREC8-03	Zm00001eb412050_P005
ZmREC8-04	Zm00001eb412050_P003
ZmREC8-05	Zm00001eb412050_P007
ZmREC8-06	Zm00001eb297000_P001
ZmREC8-07	Zm00001eb365670_P001
OsREC8-01	Os08t0266700-01	Oryza sativa
OsREC8-02	Os05t0580500-01
OsREC8-03	Os01t0897800-03
OsREC8-04	Os01t0897800-02
PtREC8-01	PNT56064	Populus trichocarpa
PtREC8-02	PNT56063
PtREC8-03	PNT23374
PtREC8-04	PNT23376
PtREC8-05	PNT23375
PtREC8-06	PNT23257
PtREC8-07	PNT17200
PtREC8-08	PNT17197
PtREC8-09	PNT17198
AtrREC8-01	ERN17925	Amborella trichopoda
AtrREC8-02	ERN08994
AtrREC8-03	ERN20290
AtrREC8-04	ERN06808
AcREC8-01	Aco011076	Ananas comosus
AcREC8-02	Aco011372
AcREC8-03	Aco006489
CrREC8-01	XP_042918927	Chlamydomonas reinhardtii
GmREC8-01	KRH73270	Glycine max
GmREC8-02	KRH43463
GmREC8-03	KRH43464
GmREC8-04	KRH40257
GmREC8-05	KRH14918
GmREC8-06	KRH00965
SbREC8-01	OQU78497	Sorghum bicolor
SbREC8-02	KXG22609
SbREC8-03	EES04041
SbREC8-04	KXG24875
SbREC8-05	EES13643
TcREC8-01	EOX96748	Theobroma cacao
TcREC8-02	EOX96749
TcREC8-03	EOY17702
TcREC8-04	EOY08612
TcREC8-05	EOY08611
TcREC8-06	EOY08609
TcREC8-07	EOY08610
VcREC8-01	XP_002950968	Volvox carteri
VvREC8-01	Vitvi13g01778	Vitis vinifera
VvREC8-02	Vitvi07g01249
VvREC8-03	Vitvi13g00098
