# Supplementary material for: Genome-Wide Analysis of the Rad21/REC8 Gene Family in Cotton (Gossypium spp.)
Source: Genes (Basel). 2023 Apr 27;14(5):993. doi: 10.3390/genes14050993 (PMC10218516; doi:10.3390/genes14050993)
Supplement: Supplementary file 1 [file genes-14-00993-s001.zip › Table S2 Characteristic of cotton REC8 genes.xlsx]

## Sheet: Sheet1
Gene name	Number of amino acids	Molecular weight	Theoretical pI	Instability index	Subcellular localization
	(aa)	(kD)	(PI)	II
GaREC8-01	604	68078.3	7.32	49.44	Nucleus
GaREC8-02	1178	129357	4.42	51.84	Nucleus
GaREC8-03	1023	113576	5.07	51.43	Nucleus
GaREC8-04	1179	128764	4.31	47.49	Nucleus
GaREC8-05	900	101484	4.86	48.54	Nucleus
GrREC8-01	949	106871	4.98	47.65	Nucleus
GrREC8-02	1193	130217	4.35	46.14	Nucleus
GrREC8-03	950	106958	4.98	47.82	Nucleus
GrREC8-04	1046	113597	4.29	46.09	Nucleus
GrREC8-05	1178	129329	4.37	52.88	Nucleus
GrREC8-06	1177	129201	4.37	52.86	Nucleus
GrREC8-07	1030	112533	4.3	53.97	Nucleus
GbREC8-01-A	908	102391	4.89	49.24	Nucleus
GbREC8-01-D	1179	129403	4.38	52.76	Nucleus
GbREC8-02-A	1190	129959	4.34	46.51	Nucleus
GbREC8-03-A	622	70365.4	6.17	47.67	Nucleus
GbREC8-04-A	1130	123787	4.4	46.63	Nucleus
GbREC8-02-D	529	59052.6	5.31	51.23	Nucleus
GbREC8-03-D	1112	122118	4.37	46.45	Nucleus
GbREC8-04-D	662	73209.3	4.7	56.01	Nucleus
GbREC8-05-D	625	70971.2	6.52	44.08	Nucleus
GbREC8-05-A	665	73508.5	4.75	54.87	Nucleus
GbREC8-06-A	1178	129263	4.43	51.1	Nucleus
GhREC8-01-A	622	70365.4	6.17	47.67	Nucleus
GhREC8-01-D	1179	129408	4.37	52.79	Nucleus
GhREC8-02-D	530	59182.7	5.23	52.13	Nucleus
GhREC8-03-D	1193	130251	4.34	46.04	Nucleus
GhREC8-02-A	1130	123700	4.4	46.56	Nucleus
GhREC8-04-D	690	76306.9	4.69	53.92	Nucleus
GhREC8-05-D	625	70971.2	6.52	44.08	Nucleus
GhREC8-03-A	1178	129292	4.43	51.38	Nucleus
GhREC8-04-A	1175	128280	4.31	46.2	Nucleus
GhREC8-06-D	1112	122055	4.35	46.56	Nucleus
GhREC8-05-A	665	73508.5	4.75	54.87	Nucleus
GhREC8-06-A	727	81736.8	4.84	54.11	Nucleus
