# Supplementary material for: Genome-Wide Analysis of the Rad21/REC8 Gene Family in Cotton (Gossypium spp.)
Source: Genes (Basel). 2023 Apr 27;14(5):993. doi: 10.3390/genes14050993 (PMC10218516; doi:10.3390/genes14050993)
Supplement: Supplementary file 1 [file genes-14-00993-s001.zip › Table S3 Gene pairs in collinearity.xlsx]

## Sheet: Sheet1
GhREC8-01-A	GhREC8-05-D	G. hirsutum and G. hirsutum
GhREC8-02-A	GhREC8-06-D
GhREC8-05-A	GhREC8-04-D
GhREC8-03-A	GhREC8-01-D
GbREC8-03-A	GbREC8-05-D	G. barbadense and G. barbadense
GbREC8-04-A	GbREC8-03-D
GbREC8-05-A	GbREC8-04-D
GbREC8-06-A	GbREC8-01-D
GbREC8-06-A	GaREC8-02	G. barbadense and G. arboretum
GbREC8-01-A	GaREC8-05
GbREC8-01-D	GaREC8-02
GbREC8-02-A	GaREC8-04
GbREC8-03-A	GaREC8-01
GbREC8-05-D	GaREC8-01
GbREC8-06-A	GrREC8-05	G. barbadense and G. raimondii
GbREC8-01-D	GrREC8-05
GhREC8-06-A	GaREC8-05	G. hirsutum and G. arboretum
GhREC8-01-A	GaREC8-01
GhREC8-01-D	GaREC8-02
GhREC8-03-D	GaREC8-04
GhREC8-05-D	GaREC8-01
GhREC8-03-A	GaREC8-02
GhREC8-04-A	GaREC8-04
GhREC8-06-A	GbREC8-01-A	G. hirsutum and G. barbadense
GhREC8-01-A	GbREC8-03-A
GhREC8-01-A	GbREC8-05-D
GhREC8-01-D	GbREC8-06-A
GhREC8-03-A	GbREC8-06-A
GhREC8-02-D	GbREC8-02-D
GhREC8-03-D	GbREC8-02-A
GhREC8-02-A	GbREC8-03-D
GhREC8-04-D	GbREC8-05-A
GhREC8-05-A	GbREC8-05-A
GhREC8-05-D	GbREC8-03-A
GhREC8-05-D	GbREC8-05-D
GhREC8-03-A	GbREC8-01-D
GhREC8-01-D	GbREC8-01-D
GhREC8-04-A	GbREC8-02-A
GhREC8-02-A	GbREC8-04-A
GhREC8-06-D	GbREC8-04-A
GhREC8-05-A	GbREC8-04-D
GhREC8-04-D	GbREC8-04-D
GhREC8-06-D	GbREC8-03-D
GhREC8-01-D	GrREC8-05	G. hirsutum and G. raimondii
GhREC8-03-D	GrREC8-04
GhREC8-03-A	GrREC8-05
GaREC8-02	GrREC8-05	G. arboretum and G. raimondii
