# Supplementary material for: Genome-Wide Analysis of the Rad21/REC8 Gene Family in Cotton (Gossypium spp.)
Source: Genes (Basel). 2023 Apr 27;14(5):993. doi: 10.3390/genes14050993 (PMC10218516; doi:10.3390/genes14050993)
Supplement: Supplementary file 1 [file genes-14-00993-s001.zip › Table S4 Gene pairs between G. hirsutum and two species.xlsx]

## Sheet: Sheet1
Gene paires between G. hirsutum and Theobroma cacao
GhREC8-01-A	TcREC8-03
GhREC8-04-D	TcREC8-01
GhREC8-05-D	TcREC8-03
GhREC8-05-A	TcREC8-01
Gene paires between G. hirsutum and Arabidopsis
AtREC8-01	GhREC8-01-A
AtREC8-01	GhREC8-05-D
