# Supplementary material for: Genome-Wide Analysis of the Rad21/REC8 Gene Family in Cotton (Gossypium spp.)
Source: Genes (Basel). 2023 Apr 27;14(5):993. doi: 10.3390/genes14050993 (PMC10218516; doi:10.3390/genes14050993)
Supplement: Supplementary file 1 [file genes-14-00993-s001.zip › Table S5 Ka versus Ks of Gene pairs .xlsx]

## Sheet: Sheet4
Seq_1	Seq_2	Ka	Ks	Ka_Ks	EffectiveLen	AverageS-sites	AverageN-sites	cN	cS	pN	pS	Note
GhREC8-01-A	GhREC8-05-D	0.0292002	0.0439626	0.664206	1857	413.75	1443.25	41.3333	17.6667	0.0286391	0.0426989
GhREC8-02-A	GhREC8-06-D	0.0105033	0.0300313	0.349744	3336	747.333	2588.67	27	22	0.0104301	0.029438
GhREC8-05-A	GhREC8-04-D	0.013151	0.0479798	0.274095	1986	451.833	1534.17	20	21	0.0130364	0.0464773
GhREC8-03-A	GhREC8-01-D	0.022303	0.0358162	0.622707	3531	800.583	2730.42	60	28	0.0219747	0.0349745
GbREC8-03-A	GbREC8-05-D	0.0292002	0.0414041	0.705249	1857	413.75	1443.25	41.3333	16.6667	0.0286391	0.040282
GbREC8-04-A	GbREC8-03-D	0.0101087	0.0272788	0.370569	3336	746.583	2589.42	26	20	0.0100409	0.0267887
GbREC8-05-A	GbREC8-04-D	0.0131467	0.0504006	0.260844	1986	451.333	1534.67	20	22	0.0130321	0.0487445
GbREC8-06-A	GbREC8-01-D	0.0219245	0.0358239	0.612007	3531	800.417	2730.58	59	28	0.0216071	0.0349818
GbREC8-06-A	GaREC8-02	0.00293291	0.00501046	0.585358	3534	801	2733	8	4	0.00292719	0.00499376
GbREC8-01-A	GaREC8-05	0.00405181	0.00420287	0.964058	2700	596.5	2103.5	8.5	2.5	0.00404088	0.00419111
GbREC8-01-D	GaREC8-02	0.0215448	0.0371514	0.579919	3531	800.083	2730.92	58	29	0.0212383	0.0362462
GbREC8-02-A	GaREC8-04	0.00588076	0.0101107	0.581635	3528	796.583	2731.42	16	8	0.00585777	0.0100429
GbREC8-03-A	GaREC8-01	0.0056173	0.00915044	0.613883	1725	384.833	1340.17	7.5	3.5	0.00559632	0.00909485
GbREC8-05-D	GaREC8-01	0.0352373	0.0432705	0.814349	1716	384.5	1331.5	45.8333	16.1667	0.0344223	0.0420459
GbREC8-06-A	GrREC8-05	0.0189226	0.042337	0.446952	3531	801.667	2729.33	51	33	0.0186859	0.0411642
GbREC8-01-D	GrREC8-05	0.00477256	0.0138528	0.344518	3534	801.417	2732.58	13	11	0.0047574	0.0137257
GhREC8-06-A	GaREC8-05	0.00386101	0.00965333	0.399967	2157	469.167	1687.83	6.5	4.5	0.00385109	0.00959147
GhREC8-01-A	GaREC8-01	0.0056173	0.0117855	0.476629	1725	384.833	1340.17	7.5	4.5	0.00559632	0.0116934
GhREC8-01-D	GaREC8-02	0.0215461	0.0371434	0.580079	3531	800.25	2730.75	58	29	0.0212396	0.0362387
GhREC8-03-D	GaREC8-04	0.0173653	0.0464665	0.373717	3537	799	2738	47	36	0.0171658	0.0450563
GhREC8-05-D	GaREC8-01	0.0352373	0.0432705	0.814349	1716	384.5	1331.5	45.8333	16.1667	0.0344223	0.0420459
GhREC8-03-A	GaREC8-02	0.00330054	0.00500941	0.658867	3534	801.167	2732.83	9	4	0.00329329	0.00499272
GhREC8-04-A	GaREC8-04	0.00558714	0.0102184	0.546774	3483	788.25	2694.75	15	8	0.00556638	0.0101491
GhREC8-06-A	GbREC8-01-A	0.000586109	0.00422983	0.138566	2181	474.167	1706.83	1	2	0.00058588	0.00421793
GhREC8-01-A	GbREC8-03-A	0	0.00728456	0	1866	413.833	1452.17	0	3	0	0.0072493
GhREC8-01-A	GbREC8-05-D	0.0292002	0.0439626	0.664206	1857	413.75	1443.25	41.3333	17.6667	0.0286391	0.0426989
GhREC8-01-D	GbREC8-06-A	0.0219258	0.0358162	0.612175	3531	800.583	2730.42	59	28	0.0216084	0.0349745
GhREC8-03-A	GbREC8-06-A	0.00183206	0.00249948	0.732977	3534	801.5	2732.5	5	2	0.00182983	0.00249532
GhREC8-02-D	GbREC8-02-D	0.000808081	0.00575542	0.140403	1587	348.833	1238.17	1	2	0.000807646	0.0057334
GhREC8-03-D	GbREC8-02-A	0.018312	0.0420984	0.434981	3570	806.083	2763.92	50	33	0.0180903	0.0409387
GhREC8-02-A	GbREC8-03-D	0.00971925	0.0272602	0.356536	3336	747.083	2588.92	25	20	0.00965655	0.0267708
GhREC8-04-D	GbREC8-05-A	0.013151	0.0479798	0.274095	1986	451.833	1534.17	20	21	0.0130364	0.0464773
GhREC8-05-A	GbREC8-05-A	0	0.00441178	0	1995	454.667	1540.33	0	2	0	0.00439883
GhREC8-05-D	GbREC8-03-A	0.0292002	0.0414041	0.705249	1857	413.75	1443.25	41.3333	16.6667	0.0286391	0.040282
GhREC8-05-D	GbREC8-05-D	0	0	NaN	1875	418.667	1456.33	0	0	0	0
GhREC8-03-A	GbREC8-01-D	0.0223016	0.0358239	0.622535	3531	800.417	2730.58	60	28	0.0219733	0.0349818
GhREC8-01-D	GbREC8-01-D	0.00146324	0.00753144	0.194284	3537	800.667	2736.33	4	6	0.00146181	0.00749376
GhREC8-04-A	GbREC8-02-A	0.00183857	0.00251625	0.730679	3519	796.167	2722.83	5	2	0.00183632	0.00251204
GhREC8-02-A	GbREC8-04-A	0.00114148	0	#NAME?	3390	759.833	2630.17	3	0	0.00114061	0
GhREC8-06-D	GbREC8-04-A	0.010893	0.0300518	0.362474	3336	746.833	2589.17	28	22	0.0108143	0.0294577
GhREC8-05-A	GbREC8-04-D	0.0131467	0.0504006	0.260844	1986	451.333	1534.67	20	22	0.0130321	0.0487445
GhREC8-04-D	GbREC8-04-D	0.00261125	0.00221812	1.17724	1986	451.5	1534.5	4	1	0.00260671	0.00221484
GhREC8-06-D	GbREC8-03-D	0.00193293	0.00134183	1.44051	3336	745.917	2590.08	5	1	0.00193044	0.00134063
GhREC8-01-D	GrREC8-05	0.00477285	0.0138499	0.344612	3534	801.583	2732.42	13	11	0.00475769	0.0137228
GhREC8-03-D	GrREC8-04	0.00329422	0.00570209	0.577721	3138	704.167	2433.83	8	4	0.003287	0.00568047
GhREC8-03-A	GrREC8-05	0.0192984	0.042337	0.455829	3531	801.667	2729.33	52	33	0.0190523	0.0411642
GaREC8-02	GrREC8-05	0.0185446	0.0436767	0.424589	3531	801.333	2729.67	50	34	0.0183173	0.0424293
