# Supplementary material for: Genome-Wide Analysis of the Rad21/REC8 Gene Family in Cotton (Gossypium spp.)
Source: Genes (Basel). 2023 Apr 27;14(5):993. doi: 10.3390/genes14050993 (PMC10218516; doi:10.3390/genes14050993)
Supplement: Supplementary file 1 [file genes-14-00993-s001.zip › Table S6-Primers for qRT-PCR.xls]

## Sheet: Sheet1
q5A-F	CAGTTGGACCAAACGCCTCGTA
q5A-R	CCACAAACTCTGGACCCTCAGC
q2A-F	GAGCCTCCTGAGAACGATTGCC
q2A-R	CCACAGACACAGCATCAGGGAG
q4A-F	ACGGAATTGGGCAATGAGTGTGT
q4A-R	CCATGTCACCAAACTGGCAACC
q3A-F	TGCACAGTGGACCCTATGACCT
q3A-R	CAGCAGATTGTGCTTGCGTGTC
q3D-F	CCGAAAGAATCAGGTGGCCGAT
q3D-R	CAACTGCAGTGGAGCGAAATGC
q1D-F	GTTCAAGTAGCACCTGTGTGGC
q1D-R	TGGGCGATTCAAAAGGACACGA
q1A-F	TACACGGGTAGCTCAGTGTCCG
q1A-R	CTTCTTGGACCCAACCCTCTCG
q5D-F	TGTCTCCCCGGAAAACTCTGGA
q5D-R	TGCACGTTCTTCTTCTTGGACCC
q4D-F	CCAGCTGGATCCATGGCTTCTC
q4D-R	CCTGCTGTAGGTGCCAACTCTG
q6D-F	CCCTGATGCTGTGTCTGTGGAG
q6D-R	CCATCTGACATGGGCACACAGT
q2D-F	AGGGAACGTGCTCGGTTTTCTC
q2D-R	AGATTTAAGCTCCGAGGCGCAG
